# Supplementary material for: Comprehensive analysis of PM20D1 QTL in Alzheimer’s disease
Source: Clin Epigenetics. 2020 Feb 3;12:20. doi: 10.1186/s13148-020-0814-y (PMC6998837; doi:10.1186/s13148-020-0814-y)
Supplement: Supplementary file 1 — Additional file 1: Table S1. List of primers used for the different techniques. [file 13148_2020_814_MOESM1_ESM.xlsx]

## Sheet: Sheet1
Supplementary table 1. List of primers used for the different techniques.
Name	Sequence	Technique
Hs-SEQ-rs1172198-F	TTGAAGAAGGCTGCTGTGTG	Genotyping
Hs-SEQ-rs1172198-R	AGGACAAGGGGAAAGAAGGA	Genotyping
Hs-SEQ-rs708727-F	TGCAGGACCACACAGGAATA	Genotyping
Hs-SEQ-rs708727-R	CCCACTTGCTCACCAGGTAT	Genotyping
Hs-SEQ-rs823082-F	TGCTCAGCACTGTCATCATTC	Genotyping
Hs-SEQ-rs823082-R	CCCAAGGTCATGTGCCTAAT	Genotyping
Hs-SEQ-rs823088-F	ACGGTCTTGCCATGTTGG	Genotyping
Hs-SEQ-rs823088-R	TAGCTCCCACGTGCAATGT	Genotyping
Hs-SEQ-rs1361754 -F	AATCGAACCCCCTTTGTTTC	Genotyping
Hs-SEQ-rs1361754 -R	GGGGTGGGGAAGTAGACATT	Genotyping
Hs-SEQ-rs960603-F	TCTGCCTGTAGGTCCTTGCT	Genotyping
Hs-SEQ-rs960603-R	GCCAGACTTGAGATGGAAGC	Genotyping
Hs-BSP-NUCSK1-F	GTGGGGGTTTTGTTAGTTAAGA	Bisulfite/cloning
Hs-BSP-NUCSK1-R	TCCCTCCAATTCTATAACAACC	Bisulfite/cloning
Hs-BSP-RAB7L1-F	AGTGTTTGTTGAAGTTGTTTTG	Bisulfite/cloning
Hs-BSP-RAB7L1-R	TACAAAATTTCCTTTTTTACTTTCTC	Bisulfite/cloning
Hs-BSP-SLC41A1-F	TAGTTAATTAGGGATTGGGGAG	Bisulfite/cloning
Hs-BSP-SLC41A1-R	AAACTCCAAAAAAACATCCAA	Bisulfite/cloning
Hs-BSP-PM20D1-F	TTTTTTGTTGAATTGAGAAGGGAT	Bisulfite/cloning
Hs-BSP-PM20D1-R	CAAATCTAAATATAAAATATAAC	Bisulfite/cloning
Hs-Pyro-NUCKS1-F	GTTTGGGGTYGTATTTTAGAAAGATTAGAA	Pyrosequencing
Hs-Pyro-NUCKS1-R	[Btn] ACCTAAAAAATTTCCCTCCAATTC	Pyrosequencing
Hs-Pyro-NUCKS1-S	GATTAGAAAAAAAGATTTATGTAGG	Pyrosequencing
Hs-Pyro-RAB7L1-F	AGTATAAATTAAATTGTGAGGAAGGAGTAG	Pyrosequencing
Hs-Pyro-RAB7L1-R	[Btn] AATACCACAAACAACCCTACAC	Pyrosequencing
Hs-Pyro-RAB7L1-S	TGAGGAAGGAGTAGT	Pyrosequencing
Hs-Pyro-SLC41A1-F	GTTTTGAAAGGGGTGGAGA	Pyrosequencing
Hs-Pyro-SLC41A1-R	[Btn] ACCCCAACCATAAATCTAACC	Pyrosequencing
Hs-Pyro-SLC41A1-S	AGGGGTGGAGATTGG	Pyrosequencing
Hs-Pyro-PM20D1-F	GGTAGGGAAAATTAGGAGTAGTATAGT	Pyrosequencing
Hs-Pyro-PM20D1-R	[btn]CAAAACTACCCCRATAACCTAACAACA	Pyrosequencing
Hs-Pyro-PM20D1-S	AAAATTAGGAGTAGTATAGTTATTA	Pyrosequencing
Hs-RTPCR-GUSB-F	CTCATTTGGAATTTTGCCGATT	qRTPCR
Hs-RTPCR-GUSB-R	CCGAGTGAAGATCCCCTTTTTA	qRTPCR
Hs-RTPCR-RPL38-F	TGGGTGAGAAAGGTCCTGGTCCG	qRTPCR
Hs-RTPCR-RPL38-R	CGTCGGGCTGTGAGCAGGAA	qRTPCR
Hs-RTPCR-TBP-F	TGACACAGGAGCCAAGAGTGAA	qRTPCR
Hs-RTPCR-TBP-R	CACATCACAGCTCCCCACCA	qRTPCR
Hs-RTPCR-NUCKS1-F	GGCCTGTCAGAAATAGGAAGGT	qRTPCR
Hs-RTPCR-NUCKS1-R	TTTAGCTTCTCGGGGAGATGAT	qRTPCR
Hs-RTPCR-RAB7L1-F	CAGCCGCGACCACCTGTTCA	qRTPCR
Hs-RTPCR-RAB7L1-R	TCCCACCGTGGACTTGTAGT	qRTPCR
Hs-RTPCR-SLC41A1-F	GCCTCCCTGGTACTGGGTAT	qRTPCR
Hs-RTPCR-SLC41A1-R	GATTGGGATCAACCCAGACA	qRTPCR
Hs-RTPCR-PM20D1-F	ACCACGGCACTCACCATATT	qRTPCR
Hs-RTPCR-PM20D1-R	GTCTGTCCAGGGTGAATCCG	qRTPCR
